# Supplementary material for: Dibenzofuran, 4-Chromanone, Acetophenone, and Dithiecine Derivatives: Cytotoxic Constituents from Eupatorium fortunei
Source: Int J Mol Sci. 2021 Jul 12;22(14):7448. doi: 10.3390/ijms22147448 (PMC8307038; doi:10.3390/ijms22147448)
Supplement: Supplementary file 1 [file ijms-22-07448-s001.zip]

Archive with 1 entries (1 files):
- ijms-1255647-supplementary.pdf
